# Supplementary material for: Inhibition of the H3K9 methyltransferase G9A attenuates oncogenicity and activates the hypoxia signaling pathway
Source: PLoS One. 2017 Nov 16;12(11):e0188051. doi: 10.1371/journal.pone.0188051 (PMC5690420; doi:10.1371/journal.pone.0188051)
Supplement: S1 Table — (XLSX) [file pone.0188051.s008.xlsx]

## Sheet: S1 Table
Gene	Forward (5’-3’)	Reverse (5’-3’)
JMJD3	CAAGGACGAGCCAGCCTACT	TCACTTGTCACGAACAGGATGTT
KLF4	TCAGATGCAGCCGCAAGTC	CTCCTCTGGCATGCAGGAA
BIRC5	CACCGCATCTCTACATTCAAGAA	AGAAGAAACACTGGGCCAAGTC
NDRG1	CCGCCAGCACATTGTGAAT	GTCGCGCCGGCTGTT
ADM	CCCTGATGTACCTGGGTTCG	GCCCACTTATTCCACTTCTTTCG
HIF1α	TTCCAGTTACGTTCCTTCGATCA	TTTGAGGACTTGCGCTTTCA
HIF2α	GTGCTCCCACGGCCTGTA	TTGTCACACCTATGGCATATCACA
TRIM29	CCACCCAGAAGAATTTCAACAAT	CAGAGTTCTGAATGCTGGAGGAGTA
CCNA1	TCAGTACTTGAGGCGACAAGGA	TGCTTCAAGTAGACTCAGCTCTGCTA
DAXX	CCAAACCCCCCATTCACA	GAGTCTGAGAGCACGATGATCTCTT
EEF1G	AACCGCACCCCTGAATTTC	CCATCATCACCCTCAAATGCT
SH3GL3	GGCAGGTGAAGACCACAGGAT	GATTCACCAACTTCTATCAATGCATT
SFRS7	GATCCAGAGGAAGGCGATACTCT	GATCTTCTGAGTGAAGCTGATCTTGA
SFXN2	GCCATAGGCATCACCCAAGT	TCCATGATGACTGGCAGCAA
