# Supplementary material for: Inhibition of the H3K9 methyltransferase G9A attenuates oncogenicity and activates the hypoxia signaling pathway
Source: PLoS One. 2017 Nov 16;12(11):e0188051. doi: 10.1371/journal.pone.0188051 (PMC5690420; doi:10.1371/journal.pone.0188051)
Supplement: S2 Table — (XLSX) [file pone.0188051.s009.xlsx]

## Sheet: S2 Table
shRNA	Construct Number	Sequence (5’-3’)
G9A #1	TRCN0000115667	CCGGCACACATTCCTGACCAGAGATCTCGAGATCTCTGGTCAGGAATGTGTGTTTTTG
G9A #2	TRCN0000115669	CCGGGCTCCAGGAATTTAACAAGATCTCGAGATCTTGTTAAATTCCTGGAGCTTTTTG
G9A #3	TRCN0000115670	CCGGCGAGAGAGTTCATGGCTCTTTCTCGAGAAAGAGCCATGAACTCTCTCGTTTTTG
G9A #4	TRCN0000115671	CCGGCTCCAGGAATTTAACAAGATTCTCGAGAATCTTGTTAAATTCCTGGAGTTTTTG
G9A #5	TRCN0000416235	CCGGAGATTGAGCCTCCGCTGATTTCTCGAGAAATCAGCGGAGGCTCAATCTTTTTTTG
