# Supplementary material for: Inhibition of the H3K9 methyltransferase G9A attenuates oncogenicity and activates the hypoxia signaling pathway
Source: PLoS One. 2017 Nov 16;12(11):e0188051. doi: 10.1371/journal.pone.0188051 (PMC5690420; doi:10.1371/journal.pone.0188051)
Supplement: S3 Table — (XLSX) [file pone.0188051.s010.xlsx]

## Sheet: S3 Table
Gene	Forward (5’-3’)	Reverse (5’-3’)
BIRC5
P1	GCCATTAACCGCCAGATT	GTAGAGATGCGGTGGTCCTT
P2	CACTCACGAGCTGTGCTGTC	GTCTGGCTCGTTCTCAGTGG
P3	TATATGCTGGTGCCTTGGTG	CATCAGGCATCTTACGTCCA
P4	CTCGGATGGTATCTGTCTTTCC	ACAACTGGGGTGATTCTCCA
P5	TGCAGTTCTGGTAACGGTGA	AGGGCAGAGAAGGGCATTAT
TRIM29
P1	TGCTCCTCAACTTGTGATGG	TGATGCTTGGTAGGCTAGGTG
P2	GTACACGTACACGCCATCCA	GTTTTGCGTGTGTGGTTGTG
P3	GCCCCAAAATTCTCTCCTTC	AATTCCTCCAACCTGAGTCG
P4	CCCGAGTGGAGAAGATGAAG	AAGGCCGAGAAGGAGGTAAG
P5	CGGTGCTATGATTCTTGTGC	AGACGATGGAGCTCTTCTGC
P6	CGACCTCTTGCCTTCCATAG	CGACCCATCATCCAGTTTGT
P7	TTGGCTGAGCTGTTTCAGG	GTCTCTAGTCCTCGTGGTTGC
P8	AGAGGCCTACCAGACACAGG	ATACAGTCCCAGGGTGGACA
DAXX
P1	CAGCTGCTTCATCTTCGTCA	TCTGAAATCCCCACCACTTC
P2	CCCCTCTGCTCTCAAACAAG	ACTGTTGGGAGGGAACCTCT
P3	CCTTTCAGGGACAGGAAGGT	GCGGGGATATAGAGGGAGAG
P4	GTACGGAACACAGGCTTCCT	CAAACTCCGACCTGGAAGAG
P5	GTGCAGAGTTTCAGGGAAGG	AAAGCAGGGCCAGATAGCTT
P6	CTTTGGGTCTCCTCCTCCTC	CTCCAGCCTCCCTAAACACA
P7	CATGAAATCTCCTGGGGGTA	GGTATTCATGGTGCCTTGGT
CCNA1
P1	AGCAAAGTGGATGGAACAGG	CCCCTCCCCTTATCTGAATG
P2	CAACACTGGCTTCAGCTTCA	CACGCCCTTTTCCTTTTCTC
P3	TCAGCGACCCAGGAAATAAC	CTCTTGCCTGACGCCACTAT
P4	CAAGATCCGTTTCTGCGTTC	GAAAGCCTTGCAGTTGAGGT
P5	TCACCTGGCTTGTCAGTCAC	GGAGTCCCTGGGGTCCTTAT
P6	GATGGAGACGCAACACTGC	TCACACACCTACGCTTCCTG
P7	GATTGGCCGATTCAACAGAC	GACCAAGTGTCGAGGGATTC
